# Supplementary material for: Synchronization in simplicial complexes of memristive Rulkov neurons
Source: Front Comput Neurosci. 2023 Aug 31;17:1248976. doi: 10.3389/fncom.2023.1248976 (PMC10501309; doi:10.3389/fncom.2023.1248976)
Supplement: Supplementary file 1 [file Presentation_1.zip]

Archive with 3 entries (3 files):
- Supplementary/Refs.bib
- Supplementary/Supplementary.pdf
- Supplementary/Supplementary.tex
