# Supplementary material for: Synchronization in simplicial complexes of memristive Rulkov neurons
Source: Front Comput Neurosci. 2023 Aug 31;17:1248976. doi: 10.3389/fncom.2023.1248976 (PMC10501309; doi:10.3389/fncom.2023.1248976)
Supplement: Supplementary file 1 [file Presentation_1.zip › Supplementary/Refs.bib]

@article{RN38,
   author = {Gambuzza, L. V. and Di Patti, F. and Gallo, L. and Lepri, S. and Romance, M. and Criado, R. and Frasca, M. and Latora, V. and Boccaletti, S.},
   title = {Stability of synchronization in simplicial complexes},
   journal = {Nat. Commun.},
   volume = {12},
   number = {1},
   pages = {1255},
   ISSN = {2041-1723},
   year = {2021},
   type = {Journal Article}
}

@article{RN53,
   author = {Lucas, Maxime and Cencetti, Giulia and Battiston, Federico},
   title = {Multiorder {L}aplacian for synchronization in higher-order networks},
   journal = {Phys. Rev. Res.},
   volume = {2},
   number = {3},
   pages = {033410},
   year = {2020},
   type = {Journal Article}
}
