# Supplementary material for: Synchronization in simplicial complexes of memristive Rulkov neurons
Source: Front Comput Neurosci. 2023 Aug 31;17:1248976. doi: 10.3389/fncom.2023.1248976 (PMC10501309; doi:10.3389/fncom.2023.1248976)
Supplement: Supplementary file 1 [file Presentation_1.zip › Supplementary/Supplementary.tex]

%% ****** Start of file auguide.tex ****** %
%%
%%   This file is part of the AIP distribution of substyles for REVTeX 4.1
%%   For version 4.1r of REVTeX, August 2010
%%
%%   Copyright (c) 2009,2010 American Institute of Physics
%%
\listfiles
\documentclass[%
 reprint,%
%secnumarabic,%
 amssymb, amsmath,%
 aip,cha,%
%groupedaddress,%
%frontmatterverbose,
]{revtex4-2}

%\usepackage{docs}%
\usepackage{bm}%
\usepackage{graphics}
\usepackage[dvips]{graphicx}
\usepackage[colorlinks=true,linkcolor=blue]{hyperref}%
\usepackage[dvipsnames]{xcolor}
%\nofiles

\makeatletter
\newcommand{\vast}{\bBigg@{3.5}}
\makeatother

% Usual (decimal) numbering
\renewcommand{\thesection}{\arabic{section}}
\renewcommand{\thesubsection}{\thesection.\arabic{subsection}}
\renewcommand{\thesubsubsection}{\thesubsection.\arabic{subsubsection}}

% Fix references
\makeatletter
\renewcommand{\p@subsection}{}
\renewcommand{\p@subsubsection}{}
\makeatother

\begin{document}

\title{Synchronization in simplicial complexes of memristive Rulkov neuron maps}%

\appendix*
\section{Mathematical Proofs}
\label{App}
Letting only hybrid synapses applied describe the interaction between every two neurons (pure pairwise connections), perturbation equations can be expanded as:

\begin{equation}
\label{eq6}
\begin{array}{l}
    \delta \textit{\textbf{X}}_i(n + 1) = J \textit{\textbf{F}} \big(\textit{\textbf{X}}^s \big) + \\
    \displaystyle \sigma_1 \sum_{j = 1}^{N} A_{i j}^{(1)} \times \\
    \displaystyle \bigg( \frac{\partial \textit{\textbf{G}}_{1}^{(1)} \big(\textit{\textbf{X}}_i(n),\textit{\textbf{X}}_j(n) \big)}{\partial \textit{\textbf{X}}_i(n)} \bigg |_{\big(\textit{\textbf{X}}^s(n),\textit{\textbf{X}}^s(n) \big)} \delta \textit{\textbf{X}}_i \\
    + \displaystyle \frac{\partial \textit{\textbf{G}}_{1}^{(1)} \big(\textit{\textbf{X}}_i(n),\textit{\textbf{X}}_j(n) \big)}{\partial \textit{\textbf{X}}_j(n)} \bigg |_{\big(\textit{\textbf{X}}^s(n),\textit{\textbf{X}}^s(n) \big)} \delta \textit{\textbf{X}}_j \bigg) + \\
    \displaystyle \sigma_2 \sum_{j = 1}^{N} A_{i j}^{(1)} \times \\
    \displaystyle \bigg( \frac{\partial \textit{\textbf{G}}_{2}^{(1)} \big(\textit{\textbf{X}}_i(n),\textit{\textbf{X}}_j(n) \big)}{\partial \textit{\textbf{X}}_i(n)} \bigg |_{\big(\textit{\textbf{X}}^s(n),\textit{\textbf{X}}^s(n) \big)} \delta \textit{\textbf{X}}_i \\
    + \displaystyle \frac{\partial \textit{\textbf{G}}_{2}^{(1)} \big(\textit{\textbf{X}}_i(n),\textit{\textbf{X}}_j(n) \big)}{\partial \textit{\textbf{X}}_j(n)} \bigg |_{\big(\textit{\textbf{X}}^s(n),\textit{\textbf{X}}^s(n) \big)} \delta \textit{\textbf{X}}_j \bigg). \\
\end{array}
\end{equation}

Considering $\textit{\textbf{G}}_1^{(1)} \big(\textit{\textbf{X}}_i(n),\textit{\textbf{X}}_j(n) \big) = [x_j(n) - x_i(n),0,0]^T$ and $\textit{\textbf{G}}_2^{(1)} \big(\textit{\textbf{X}}_i(n),\textit{\textbf{X}}_j(n)) = \big[(v - x_i(n)) \Gamma(x_j(n)),0,0 \big]$, Eq. (\ref{eq6}) turns into the following equations:

\begin{equation}
\label{eq7}
\begin{array}{l}
    \begin{cases}
        \delta x_i(n + 1) = J f \big(\textit{\textbf{X}}^s(n) \big) + \\
        \displaystyle \sigma_1 \sum_{j = 1}^{N} A_{i j}^{(1)} \big(\delta x_j(n) - \delta x_i(n) \big) + \\
        \displaystyle \sigma_2 \sum_{j = 1}^{N} A_{i j}^{(1)} \big((v - x^s(n)) \Gamma_x (x^s(n)) \delta x_j(n) \\
        - \Gamma (x^s(n)) \delta x_i(n) \big), \\
        \delta y_i(n + 1) = J g \big(\textit{\textbf{X}}^s(n) \big), \\
        \delta \varphi_i(n + 1) = J h \big(\textit{\textbf{X}}^s(n) \big), \\
    \end{cases}
\end{array}
\end{equation}

Assuming $K^{(d)}$ as a tensor whose non-diagonal elements are zero and the diagonal ones are the numbers of $d$-simplices that the nodes contribute to its construction, the $d$-order Laplacian matrix can be obtained as $L^{(d)} = K^{(d)} - A^{(d)}$ \cite{RN38}. Accordingly, for the global coupling scheme, the first-order Laplacian matrix can be defined as:

\begin{equation}
\label{eq9}
\begin{array}{l}
    L^{(1)} =
    \begin{cases}
        -1 & i \neq j \\
        N - 1 & i = j \\
    \end{cases}.
\end{array}
\end{equation}

Therefore, $\delta x_i$ in Eq. (\ref{eq7}) can be updated as follows:

\begin{equation}
\label{eq10}
\begin{array}{l}
    \delta x_i(n + 1) = J f \big(\textit{\textbf{X}}^s(n) \big) + \\
    \displaystyle \sigma_1 \bigg (\sum_{j = 1}^{N} K_{i j}^{(1)} \delta x_j(n) - \sum_{j = 1}^{N} L_{i j}^{(1)} \delta x_j(n) \\
    - \delta x_i(n) \sum_{j = 1}^{N} A_{i j}^{(1)} \bigg) + \\
    \displaystyle \sigma_2 \bigg((v - x^s(n)) \Gamma_x(x^s(n)) \bigg(\sum_{j = 1}^{N} K_{i j}^{(1)} \delta x_j(n) \\
    - \displaystyle \sum_{j = 1}^{N} L_{i j}^{(1)} \delta x_j(n) \bigg) - \displaystyle \Gamma (x^s(n)) \delta x_i(n) \sum_{j = 1}^{N} A_{i j}^{(1)} \bigg) \\
     = J f \big(\textit{\textbf{X}}^s(n) \big) - \displaystyle \sigma_1 \sum_{j = 1}^{N} L_{i j}^{(1)} \delta x_j(n) \\
    + \sigma_2 \bigg((v - x^s(n)) \Gamma_x(x^s(n)) \bigg((N - 1) \delta x_i(n) - \\
    \displaystyle \sum_{j = 1}^{N} L_{i j}^{(1)} \delta x_j(n) \bigg) - (N - 1) \Gamma(x^s(n)) \delta x_i(n) \bigg). \\
\end{array}
\end{equation}

In Eq. (\ref{eq10}), $J f \big(\textit{\textbf{X}}^s(n) \big)$ and $L$ are digonalzable. Hence, Eq. (\ref{eq10}) can be written in terms of the eigenvalues of $L$, i.e. $\lambda_i$, where $\lambda_1 = 0$ and $\lambda_2 = ... = \lambda_N = N$ in global configuration. Finally, the linearized system can be obtained as follows:

\begin{equation}
%\label{eq11}
\begin{array}{l}
    \begin{cases}
        \eta^x(n + 1) = J f \big(\textit{\textbf{X}}^s(n) \big) - \sigma_1 N \eta^x(n) - \\
        \sigma_2 \big((v - x^s(n)) \Gamma_x (x^s(n)) + \\
        (N - 1) \Gamma (x^s(n)) \big) \eta^x(n), \\
        \eta^y(n + 1) = J g \big(\textit{\textbf{X}}^s(n) \big), \\
        \eta^\varphi(n + 1) = J h \big(\textit{\textbf{X}}^s(n) \big). \\
    \end{cases}
\end{array}
\end{equation}

Applying chemical synapses to non-pairwise connections while maintaining electrical connections on links, the perturbation equations can be attained through the following:

\begin{equation}
\label{eq12}
\begin{array}{l}
    \delta \textit{\textbf{X}}_i(n + 1) = J \textit{\textbf{F}} \big(\textit{\textbf{X}}^s \big) + \\
    \displaystyle \sigma_1 \sum_{j = 1}^{N} A_{i j}^{(1)} \times \\
    \displaystyle \bigg( \frac{\partial \textit{\textbf{G}}^{(1)} \big(\textit{\textbf{X}}_i(n),\textit{\textbf{X}}_j(n) \big)}{\partial \textit{\textbf{X}}_i(n)} \bigg |_{\big(\textit{\textbf{X}}^s(n),\textit{\textbf{X}}^s(n) \big)} \delta \textit{\textbf{X}}_i \\
    + \displaystyle \frac{\partial \textit{\textbf{G}}^{(1)} \big(\textit{\textbf{X}}_i(n),\textit{\textbf{X}}_j(n) \big)}{\partial \textit{\textbf{X}}_j(n)} \bigg |_{\big(\textit{\textbf{X}}^s(n),\textit{\textbf{X}}^s(n) \big)} \delta \textit{\textbf{X}}_j \bigg) + \\
    \displaystyle \sigma_2 \sum_{j = 1}^{N} \sum_{k = 1}^{N} A_{i j k}^{(2)} \times \\
    \displaystyle \bigg( \frac{\partial \textit{\textbf{G}}^{(2)} \big(\textit{\textbf{X}}_i(n),\textit{\textbf{X}}_j(n),\textit{\textbf{X}}_k(n) \big)}{\partial \textit{\textbf{X}}_i(n)} \bigg |_{\big(\textit{\textbf{X}}^s(n),\textit{\textbf{X}}^s(n),\textit{\textbf{X}}^s(n) \big)} \delta \textit{\textbf{X}}_i \\
    + \displaystyle \frac{\partial \textit{\textbf{G}}^{(2)} \big(\textit{\textbf{X}}_i(n),\textit{\textbf{X}}_j(n),\textit{\textbf{X}}_k(n) \big)}{\partial \textit{\textbf{X}}_j(n)} \bigg |_{\big(\textit{\textbf{X}}^s(n),\textit{\textbf{X}}^s(n),\textit{\textbf{X}}^s(n) \big)} \delta \textit{\textbf{X}}_j \\
    + \displaystyle \frac{\partial \textit{\textbf{G}}^{(2)} \big(\textit{\textbf{X}}_i(n),\textit{\textbf{X}}_j(n),\textit{\textbf{X}}_k(n) \big)}{\partial \textit{\textbf{X}}_k(n)} \bigg |_{\big(\textit{\textbf{X}}^s(n),\textit{\textbf{X}}^s(n),\textit{\textbf{X}}^s(n) \big)} \delta \textit{\textbf{X}}_k \bigg). \\
\end{array}
\end{equation}

Letting $\textit{\textbf{G}}^{(1)} \big(\textit{\textbf{X}}_i(n),\textit{\textbf{X}}_j(n) \big) = [x_j(n) - x_i(n),0,0]^T$ and $\textit{\textbf{G}}^{(2)} \big(\textit{\textbf{X}}_i(n),\textit{\textbf{X}}_j(n),\textit{\textbf{X}}_k(n) \big) = \big[(v - x_i(n)) \big(\Gamma(x_j(n)) \Gamma(x_k (n))\big),0,0 \big]$ as the first-order and second-order interactions, Eq. (\ref{eq12}) can be clarified as follows:

\begin{equation}
\label{eq13}
\begin{array}{l}
    \begin{cases}
        \delta x_i(n + 1) = J f \big(\textit{\textbf{X}}^s(n) \big) + \\
        \displaystyle \sigma_1 \sum_{j = 1}^{N} A_{i j}^{(1)} \big(\delta x_j(n) - \delta x_i(n) \big) + \\
        \displaystyle \sigma_2 \sum_{j = 1}^{N} \sum_{k = 1}^{N} A_{i j k}^{(2)} \big((v - x^s(n)) \\
        \big(\Gamma_x (x^s(n)) \Gamma (x^s(n)) \big) (\delta x_j(n) + \delta x_k(n)) \times \\
        - \Gamma^2 (x^s(n)) \delta x_i(n) \big), \\
        \delta y_i(n + 1) = J g \big(\textit{\textbf{X}}^s(n) \big), \\
        \delta \varphi_i(n + 1) = J h \big(\textit{\textbf{X}}^s(n) \big), \\
    \end{cases}
\end{array}
\end{equation}

Deeming $L^{(d)} = K^{(d)} - A^{(d)}$ as a general relation and global configuration, the second-order Laplacian matrix is defined as:

\begin{equation}
\label{eq15}
\begin{array}{l}
    L^{(2)} =
    \begin{cases}
        0 & i \neq j \, and \, A_{i j}^{(1)} = 0 \\
        -(N - 2) & i \neq j \, and \, A_{i j}^{(1)} = 1 \\
        (N - 1)(N - 2) & i = j \\
    \end{cases}.
\end{array}
\end{equation}

As a result, $\delta x_i$ in Eq. (\ref{eq13}) can be rewritten as follows:

\begin{equation}
\label{eq16}
\begin{array}{l}
    \delta x_i(n + 1) = J f \big(\textit{\textbf{X}}^s(n) \big) + \\
    \displaystyle \sigma_1 \bigg (\sum_{j = 1}^{N} K_{i j}^{(1)} \delta x_j(n) - \sum_{j = 1}^{N} L_{i j}^{(1)} \delta x_j(n) \\
    - \delta x_i(n) \sum_{j = 1}^{N} A_{i j}^{(1)} \bigg) + \\
    \displaystyle \sigma_2 \bigg((v - x^s(n)) \big(\Gamma_x(x^s(n)) \Gamma_x(x^s(n)) \big) \times \\
    \displaystyle \bigg(\sum_{j = 1}^{N} \sum_{k = 1}^{N} K_{i j k}^{(2)} (\delta x_j(n) + \delta x_k(n)) \\
    - \displaystyle \sum_{j = 1}^{N} \sum_{k = 1}^{N} L_{i j k}^{(2)} (\delta x_j(n) + \delta x_k(n)) \bigg) - \\ \displaystyle \Gamma^2 (x^s(n)) \delta x_i(n) \sum_{j = 1}^{N} \sum_{k = 1}^{N} A_{i j k}^{(2)} \bigg) \\
     = J f \big(\textit{\textbf{X}}^s(n) \big) - \displaystyle \sigma_1 \sum_{j = 1}^{N} L_{i j}^{(1)} \delta x_j(n) \\
    + \sigma_2 \bigg((v - x^s(n)) \big(\Gamma_x(x^s(n)\Gamma (x^s(n))\big) \times \\
    \bigg(2(N - 1)(N - 2) \delta x_i(n) - \\
    \displaystyle \sum_{j = 1}^{N} \sum_{k = 1}^{N} L_{i j k}^{(2)} (\delta x_j(n) + \delta x_k(n)) \bigg) - \\
    (N - 1)(N - 2) \Gamma^2 (x^s(n)) \delta x_i(n) \bigg). \\
\end{array}
\end{equation}

Since $\sum_{j = 1}^{N} L_{ij}^{(2)} \delta x_j(n) = \sum_{k = 1}^{N} L_{ik}^{(2)} \delta x_k(n)$ and $L^{(2)} = (N - 2) L^{(1)}$ for a global coupling scheme \cite{RN53}, Thus:

\begin{equation}
\label{eq17}
\begin{array}{l}
    \delta x_i(n + 1) = J f \big(\textit{\textbf{X}}^s(n) \big) - \displaystyle \sigma_1 \sum_{j = 1}^{N} L_{i j}^{(1)} \delta x_j(n) \\
    + \sigma_2 (N - 2) \bigg(2(v - x^s(n)) \big(\Gamma_x(x^s(n)\Gamma (x^s(n))\big) \times \\
    \bigg((N - 2) \delta x_i(n) - \displaystyle \sum_{j = 1}^{N} L_{i j}^{(1)} \delta x_j(n) \bigg) - \\
    (N - 1) \Gamma^2 (x^s(n)) \delta x_i(n) \bigg) ,\\
\end{array}
\end{equation}

\noindent and similar to the previous case, the simplified perturbation system can be projected to the following linearized system:

\begin{equation}
%\label{eq18}
\begin{array}{l}
    \begin{cases}
        \eta^x(n + 1) = J f \big(\textit{\textbf{X}}^s(n) \big) - \sigma_1 N \eta^x(n) - \\
        \sigma_2 (N - 2) \big(2(v - x^s(n)) \times \\
        \big(\Gamma_x(x^s(n)\Gamma (x^s(n))\big) + \\
        (N - 1) \Gamma^2 (x^s(n)) \big) \eta^x(n), \\
        \eta^y(n + 1) = J g \big(\textit{\textbf{X}}^s(n) \big), \\
        \eta^\varphi(n + 1) = J h \big(\textit{\textbf{X}}^s(n) \big), \\
    \end{cases}
\end{array}
\end{equation}

\section*{References}
\bibliography{Refs}

\end{document}
